# Supplementary material for: Biochemical and transcriptomic analyses reveal different metabolite biosynthesis profiles among three color and developmental stages in ‘Anji Baicha’ (Camellia sinensis)
Source: BMC Plant Biol. 2016 Sep 8;16(1):195. doi: 10.1186/s12870-016-0885-2 (PMC5015330; doi:10.1186/s12870-016-0885-2)
Supplement: Additional file 1: — Gene Ontology enrichment classifications of the differentially expressed genes up-regulated between the yellow-green and re-greening stages. (XLSX 14 kb) [file 12870_2016_885_MOESM1_ESM.xlsx]

## Sheet: Sheet1
GO-ID	P-Value	FDR	Number of up-regulated unigenes	Estimated rich factor	Gene number in background	Description
W vs YG
GO:0004375	0	0	5	1	5	glycine dehydrogenase (decarboxylating) activity
GO:0009446	0	0	3	1	3	putrescine biosynthetic process
GO:0009445	0	0	3	1	3	putrescine metabolic process
GO:0016642	0	0	5	1	5	oxidoreductase activity, acting on the CH-NH2 group of donors, disulfide as acceptor
GO:0009522	0	0	16	0.8	20	photosystem I
GO:0016114	2.19e-07	0.00030573	4	0.8	5	terpenoid biosynthetic process
GO:0009538	8.66e-15	1.21e-11	11	0.785714	14	photosystem I reaction center
GO:0006790	4.7e-06	0.00656756	3	0.75	4	sulfur compound metabolic process
GO:0046429	4.7e-06	0.00656756	3	0.75	4	4-hydroxy-3-methylbut-2-en-1-yl diphosphate synthase activity
GO:0052592	4.7e-06	0.00656756	3	0.75	4	oxidoreductase activity, acting on CH or CH2 groups, with an iron-sulfur protein as acceptor
GO:0009668	4.7e-06	0.00656756	3	0.75	4	plastid membrane organization
GO:0009496	4.7e-06	0.00656756	3	0.75	4	plastoquinol--plastocyanin reductase activity
GO:0004020	4.7e-06	0.00656756	3	0.75	4	adenylylsulfate kinase activity
GO:0052880	4.7e-06	0.00656756	3	0.75	4	oxidoreductase activity, acting on diphenols and related substances as donors, with copper protein as acceptor
GO:0000103	4.7e-06	0.00656756	3	0.75	4	sulfate assimilation
GO:0010027	4.7e-06	0.00656756	3	0.75	4	thylakoid membrane organization
GO:0016731	0	0	2	0.666667	3	oxidoreductase activity, acting on iron-sulfur proteins as donors, NAD or NADP as acceptor
GO:0016730	0	0	2	0.666667	3	oxidoreductase activity, acting on iron-sulfur proteins as donors
GO:0008937	0	0	2	0.666667	3	ferredoxin-NAD(P) reductase activity
GO:0004047	0	0	2	0.666667	3	aminomethyltransferase activity
GO:0043549	1.26e-06	0.00176323	4	0.666667	6	regulation of kinase activity
GO:0045859	1.26e-06	0.00176323	4	0.666667	6	regulation of protein kinase activity
GO:0071900	1.26e-06	0.00176323	4	0.666667	6	regulation of protein serine/threonine kinase activity
GO:0000079	1.26e-06	0.00176323	4	0.666667	6	regulation of cyclin-dependent protein kinase activity
GO:0019900	1.26e-06	0.00176323	4	0.666667	6	kinase binding
GO:0019901	1.26e-06	0.00176323	4	0.666667	6	protein kinase binding
GO:0051338	1.26e-06	0.00176323	4	0.666667	6	regulation of transferase activity
GO:0034357	3.21e-09	4.48e-06	7	0.636364	11	photosynthetic membrane
GO:0042651	3.21e-09	4.48e-06	7	0.636364	11	thylakoid membrane
GO:0016857	2.26e-05	0.0316149	3	0.6	5	racemase and epimerase activity, acting on carbohydrates and derivatives
G vs W
GO:0003933	0	0	4	1	4	GTP cyclohydrolase activity
GO:0009446	0	0	3	1	3	putrescine biosynthetic process
GO:0016114	0	0	5	1	5	terpenoid biosynthetic process
GO:0042819	0	0	3	1	3	vitamin B6 biosynthetic process
GO:0004375	0	0	5	1	5	glycine dehydrogenase (decarboxylating) activity
GO:0042816	0	0	3	1	3	vitamin B6 metabolic process
GO:0009445	0	0	3	1	3	putrescine metabolic process
GO:0008686	0	0	3	1	3	3,4-dihydroxy-2-butanone-4-phosphate synthase activity
GO:0042823	0	0	3	1	3	pyridoxal phosphate biosynthetic process
GO:0003935	0	0	4	1	4	GTP cyclohydrolase II activity
GO:0046429	0	0	4	1	4	4-hydroxy-3-methylbut-2-en-1-yl diphosphate synthase activity
GO:0052592	0	0	4	1	4	oxidoreductase activity, acting on CH or CH2 groups, with an iron-sulfur protein as acceptor
GO:0016642	0	0	5	1	5	oxidoreductase activity, acting on the CH-NH2 group of donors, disulfide as acceptor
GO:0006813	0	0	5	1	5	potassium ion transport
GO:0009247	0	0	3	1	3	glycolipid biosynthetic process
GO:0010277	9.77e-14	1.35e-10	9	0.9	10	chlorophyllide a oxygenase [overall] activity
GO:0050664	3.13e-07	0.000431876	4	0.8	5	oxidoreductase activity, acting on NADH or NADPH, oxygen as acceptor
GO:0016703	3.47e-13	4.78e-10	10	0.769231	13	oxidoreductase activity, acting on single donors with incorporation of molecular oxygen, incorporation of one atom of oxygen (internal monooxygenases or internal mixed function oxidases)
GO:0009496	6.26e-06	0.00863675	3	0.75	4	plastoquinol--plastocyanin reductase activity
GO:0004325	6.26e-06	0.00863675	3	0.75	4	ferrochelatase activity
GO:0003849	6.26e-06	0.00863675	3	0.75	4	3-deoxy-7-phosphoheptulonate synthase activity
GO:0052880	6.26e-06	0.00863675	3	0.75	4	oxidoreductase activity, acting on diphenols and related substances as donors, with copper protein as acceptor
GO:0006783	6.26e-06	0.00863675	3	0.75	4	heme biosynthetic process
GO:0004781	6.26e-06	0.00863675	3	0.75	4	sulfate adenylyltransferase (ATP) activity
GO:0004779	6.26e-06	0.00863675	3	0.75	4	sulfate adenylyltransferase activity
GO:0016841	0	0	11	0.733333	15	ammonia-lyase activity
GO:0015969	1.61e-09	2.22e-06	7	0.7	10	guanosine tetraphosphate metabolic process
GO:0033865	1.61e-09	2.22e-06	7	0.7	10	nucleoside bisphosphate metabolic process
GO:0004047	0	0	2	0.666667	3	aminomethyltransferase activity
GO:0015114	0	0	2	0.666667	3	phosphate ion transmembrane transporter activity
YG vs G
GO:0052880	0	0	4	1	4	oxidoreductase activity, acting on diphenols and related substances as donors, with copper protein as acceptor
GO:0043603	0	0	3	1	3	cellular amide metabolic process
GO:0016642	0	0	5	1	5	oxidoreductase activity, acting on the CH-NH2 group of donors, disulfide as acceptor
GO:0006750	0	0	5	1	5	glutathione biosynthetic process
GO:0003935	0	0	4	1	4	GTP cyclohydrolase II activity
GO:0046429	0	0	4	1	4	4-hydroxy-3-methylbut-2-en-1-yl diphosphate synthase activity
GO:0016114	0	0	5	1	5	terpenoid biosynthetic process
GO:0009446	0	0	3	1	3	putrescine biosynthetic process
GO:0004779	0	0	4	1	4	sulfate adenylyltransferase activity
GO:0042823	0	0	3	1	3	pyridoxal phosphate biosynthetic process
GO:0042816	0	0	3	1	3	vitamin B6 metabolic process
GO:0004363	0	0	3	1	3	glutathione synthase activity
GO:0004781	0	0	4	1	4	sulfate adenylyltransferase (ATP) activity
GO:0003933	0	0	4	1	4	GTP cyclohydrolase activity
GO:0009496	0	0	4	1	4	plastoquinol--plastocyanin reductase activity
GO:0019627	0	0	3	1	3	urea metabolic process
GO:0009445	0	0	3	1	3	putrescine metabolic process
GO:0042819	0	0	3	1	3	vitamin B6 biosynthetic process
GO:0004375	0	0	5	1	5	glycine dehydrogenase (decarboxylating) activity
GO:0008686	0	0	3	1	3	3,4-dihydroxy-2-butanone-4-phosphate synthase activity
GO:0016857	0	0	5	1	5	racemase and epimerase activity, acting on carbohydrates and derivatives
GO:0009039	0	0	3	1	3	urease activity
GO:0052592	0	0	4	1	4	oxidoreductase activity, acting on CH or CH2 groups, with an iron-sulfur protein as acceptor
GO:0042651	6.91e-13	1.12e-09	10	0.909091	11	thylakoid membrane
GO:0034357	6.91e-13	1.12e-09	10	0.909091	11	photosynthetic membrane
GO:0015969	8.81e-12	1.43e-08	9	0.9	10	guanosine tetraphosphate metabolic process
GO:0010277	8.81e-12	1.43e-08	9	0.9	10	chlorophyllide a oxygenase [overall] activity
GO:0033865	8.81e-12	1.43e-08	9	0.9	10	nucleoside bisphosphate metabolic process
GO:0008883	1.43e-09	2.32e-06	7	0.875	8	glutamyl-tRNA reductase activity
GO:0052861	2.97e-06	0.0048094	4	0.8	5	glucan endo-1,3-beta-glucanase activity, C-3 substituted reducing group
