# Supplementary material for: Biochemical and transcriptomic analyses reveal different metabolite biosynthesis profiles among three color and developmental stages in ‘Anji Baicha’ (Camellia sinensis)
Source: BMC Plant Biol. 2016 Sep 8;16(1):195. doi: 10.1186/s12870-016-0885-2 (PMC5015330; doi:10.1186/s12870-016-0885-2)
Supplement: Additional file 2: — Gene Ontology enrichment classifications of the differentially expressed genes down-regulated between the yellow-green and re-greening stages. (XLSX 15 kb) [file 12870_2016_885_MOESM2_ESM.xlsx]

## Sheet: Sheet1
GO-ID	P-Value	FDR	Number of down-regulated unigenes	Estimated rich factor	Gene number in background	Description
W vs YG
GO:0004055	0	0	3	1	3	argininosuccinate synthase activity
GO:0003713	0	0	3	1	3	transcription coactivator activity
GO:0006526	4.7e-06	0.00656756	3	0.75	4	arginine biosynthetic process
GO:0030515	4.7e-06	0.00656756	3	0.75	4	snoRNA binding
GO:0006338	4.7e-06	0.00656756	3	0.75	4	chromatin remodeling
GO:0031120	4.7e-06	0.00656756	3	0.75	4	snRNA pseudouridine synthesis
GO:0005730	4.7e-06	0.00656756	3	0.75	4	nucleolus
GO:0016073	4.7e-06	0.00656756	3	0.75	4	snRNA metabolic process
GO:0040031	4.7e-06	0.00656756	3	0.75	4	snRNA modification
GO:0006269	1.26e-06	0.00176323	4	0.666667	6	DNA replication, synthesis of RNA primer
GO:0044391	3.21e-09	4.48e-06	7	0.636364	11	ribosomal subunit
GO:0015934	3.21e-09	4.48e-06	7	0.636364	11	large ribosomal subunit
GO:0015631	2.26e-05	0.0316149	3	0.6	5	tubulin binding
GO:0008017	2.26e-05	0.0316149	3	0.6	5	microtubule binding
GO:0009168	4.25e-06	0.0059322	4	0.571429	7	purine ribonucleoside monophosphate biosynthetic process
GO:0019239	4.25e-06	0.0059322	4	0.571429	7	deaminase activity
GO:0003896	4.25e-06	0.0059322	4	0.571429	7	DNA primase activity
GO:0004748	7.57e-07	0.00105806	5	0.555556	9	ribonucleoside-diphosphate reductase activity, thioredoxin disulfide as acceptor
GO:0016728	7.57e-07	0.00105806	5	0.555556	9	oxidoreductase activity, acting on CH or CH2 groups, disulfide as acceptor
GO:0005971	7.57e-07	0.00105806	5	0.555556	9	ribonucleoside-diphosphate reductase complex
GO:0006334	0	0	18	0.529412	34	nucleosome assembly
GO:0071824	0	0	18	0.529412	34	protein-DNA complex subunit organization
GO:0065004	0	0	18	0.529412	34	protein-DNA complex assembly
GO:0000786	1.23e-13	1.71e-10	12	0.521739	23	nucleosome
GO:0004097	4.7e-06	0.00656756	2	0.5	4	catechol oxidase activity
GO:0070403	4.7e-06	0.00656756	2	0.5	4	NAD+ binding
GO:0015930	4.7e-06	0.00656756	2	0.5	4	glutamate synthase activity
GO:0010468	1.77e-08	2.48e-05	8	0.470588	17	regulation of gene expression
GO:0006306	1.77e-08	2.48e-05	8	0.470588	17	DNA methylation
GO:0040029	1.77e-08	2.48e-05	8	0.470588	17	regulation of gene expression, epigenetic
G vs W
GO:0004564	1.05e-07	0.000144678	3	0.428571	7	beta-fructofuranosidase activity
GO:0004575	1.05e-07	0.000144678	3	0.428571	7	sucrose alpha-glucosidase activity
GO:0006184	2.22e-16	3.06e-13	18	0.418605	43	GTP catabolic process
GO:0004144	1.61e-09	2.22e-06	4	0.4	10	diacylglycerol O-acyltransferase activity
GO:0016411	1.61e-09	2.22e-06	4	0.4	10	acylglycerol O-acyltransferase activity
GO:0051258	0	0	21	0.381818	55	protein polymerization
GO:0045017	1.03e-12	1.42e-09	4	0.363636	11	glycerolipid biosynthetic process
GO:0046039	2.22e-16	3.06e-13	19	0.358491	53	GTP metabolic process
GO:0004047	0	0	1	0.333333	3	aminomethyltransferase activity
GO:0015114	0	0	1	0.333333	3	phosphate ion transmembrane transporter activity
GO:0006817	0	0	1	0.333333	3	phosphate ion transport
GO:0005315	0	0	1	0.333333	3	inorganic phosphate transmembrane transporter activity
GO:0071900	1.8e-06	0.00248329	2	0.333333	6	regulation of protein serine/threonine kinase activity
GO:0045859	1.8e-06	0.00248329	2	0.333333	6	regulation of protein kinase activity
GO:0019901	1.8e-06	0.00248329	2	0.333333	6	protein kinase binding
GO:0000079	1.8e-06	0.00248329	2	0.333333	6	regulation of cyclin-dependent protein kinase activity
GO:0043549	1.8e-06	0.00248329	2	0.333333	6	regulation of kinase activity
GO:0051338	1.8e-06	0.00248329	2	0.333333	6	regulation of transferase activity
GO:0019900	1.8e-06	0.00248329	2	0.333333	6	kinase binding
GO:0004558	1.15e-06	0.00159073	3	0.333333	9	alpha-glucosidase activity
GO:0009262	1.92e-06	0.0026461	8	0.32	25	deoxyribonucleotide metabolic process
GO:0071844	0	0	23	0.315068	73	cellular component assembly at cellular level
GO:0071555	7.55e-15	1.04e-11	11	0.314286	35	cell wall organization
GO:0042545	7.55e-15	1.04e-11	11	0.314286	35	cell wall modification
GO:0071554	7.55e-15	1.04e-11	11	0.314286	35	cell wall organization or biogenesis
GO:0043623	0	0	21	0.313433	67	cellular protein complex assembly
GO:0034622	0	0	21	0.313433	67	cellular macromolecular complex assembly
GO:0004559	1.98e-05	0.0272947	4	0.307692	13	alpha-mannosidase activity
GO:0008610	4.02e-06	0.00554092	8	0.296296	27	lipid biosynthetic process
GO:0006013	9.74e-06	0.0134443	5	0.294118	17	mannose metabolic process
YG vs G
GO:0009086	2.97e-06	0.0048094	4	0.8	5	methionine biosynthetic process
GO:0019867	1.12e-10	1.82e-07	7	0.777778	9	outer membrane
GO:0006269	1.67e-05	0.0269703	4	0.666667	6	DNA replication
GO:0016728	5.71e-07	0.000923931	6	0.666667	9	oxidoreductase activity, acting on CH or CH2 groups, disulfide as acceptor
GO:0004748	5.71e-07	0.000923931	6	0.666667	9	ribonucleoside-diphosphate reductase activity, thioredoxin disulfide as acceptor
GO:0005971	5.71e-07	0.000923931	6	0.666667	9	ribonucleoside-diphosphate reductase complex
GO:0006184	0	0	25	0.581395	43	GTP catabolic process
GO:0004564	1.52e-06	0.00246296	4	0.571429	7	beta-fructofuranosidase activity
GO:0004575	1.52e-06	0.00246296	4	0.571429	7	sucrose alpha-glucosidase activity
GO:0008725	5.71e-07	0.000923931	5	0.555556	9	DNA-3-methyladenine glycosylase activity
GO:0043733	5.71e-07	0.000923931	5	0.555556	9	DNA-3-methylbase glycosylase activity
GO:0008276	1.59e-05	0.0257238	5	0.555556	9	protein methyltransferase activity
GO:0044391	1.9e-07	0.000308263	6	0.545455	11	ribosomal subunit
GO:0015934	1.9e-07	0.000308263	6	0.545455	11	large ribosomal subunit
GO:0005759	4.54e-06	0.00735011	6	0.545455	11	mitochondrial matrix
GO:0016485	1.83e-08	2.96e-05	8	0.533333	15	protein processing
GO:0051604	1.83e-08	2.96e-05	8	0.533333	15	protein maturation
GO:0071824	2e-15	3.24e-12	18	0.529412	34	protein-DNA complex subunit organization
GO:0065004	2e-15	3.24e-12	18	0.529412	34	protein-DNA complex assembly
GO:0006334	2e-15	3.24e-12	18	0.529412	34	nucleosome assembly
GO:0010468	1.02e-07	0.000165502	9	0.529412	17	regulation of gene expression
GO:0040029	1.02e-07	0.000165502	9	0.529412	17	regulation of gene expression, epigenetic
GO:0006306	1.02e-07	0.000165502	9	0.529412	17	DNA methylation
GO:0046039	0	0	27	0.509434	53	GTP metabolic process
GO:0046379	0	0	2	0.5	4	extracellular polysaccharide metabolic process
GO:0008831	0	0	2	0.5	4	dTDP-4-dehydrorhamnose reductase activity
GO:0045226	0	0	2	0.5	4	extracellular polysaccharide biosynthetic process
GO:0030337	1.67e-05	0.0269703	3	0.5	6	DNA polymerase processivity factor activity
GO:0005787	5.68e-06	0.00919055	5	4	0.5	8	signal peptidase complex
GO:0006465	5.68e-06	0.00919055	5	4	0.5	8	signal peptide processing
GO:0051258	0	0	30	27	0.490909	55	protein polymerization
