# Supplementary material for: Biochemical and transcriptomic analyses reveal different metabolite biosynthesis profiles among three color and developmental stages in ‘Anji Baicha’ (Camellia sinensis)
Source: BMC Plant Biol. 2016 Sep 8;16(1):195. doi: 10.1186/s12870-016-0885-2 (PMC5015330; doi:10.1186/s12870-016-0885-2)
Supplement: Additional file 3: — Unigenes involved in carotenoid biosynthesis. (XLSX 11 kb) [file 12870_2016_885_MOESM3_ESM.xlsx]

## Sheet: Sheet1
Enzyme Name	Abbreviation of Enzyme Name	Number of unigenes	Unigenes
1-deoxyxylulose 5-phosphate synthase	DXS	7	unigene17113, unigene16957, unigene66122, unigene69561. unigene18461, unigene10858, unigene3240
1-deoxyxylulose 5-phosphate reductoisomerase	DXR	2	unigene11606, unigene90269
4-diphosphocytidyl-2C-methyl-D-erythritol synthase	ispD	3	unigene16776, unigene6307, unigene36987
4-diphosphocytidyl-2C-methyl-D-erythritol kinase	ispE	4	unigene8252, unigene133370, unigene25201, unigene37088
2C-methyl-D-erythritol 2,4-cyclodiphosphate	ispF	1	unigene28019
Isopentenyl diphosphate isomerase	IPI	4	unigene20835, unigene12558, unigene3467, unigene91645
Geranylgeranyl diphosphate synthase	GGPS	5	unigene15643, unigene2557, unigene10069, unigene41970, unigene171201
Phytoene synthase	PSY	7	unigene59118, unigene58014, unigene109868, unigene174879, unigene26809, unigene161274, unigene38088
Phytoene desaturase	PDS	2	unigene17372, unigene89678
ζ-carotene desaturase	ZDS	1	unigene25830
Lycopene ε-cyclase	LCY-e	3	unigene64,unigene89247, unigene17506
Lycopene β-cyclase	LCY-b	3	unigene11724, unigene10960, unigene133794
Zeaxanthin epoxidase 1	ZEP1	5	unigene36818, unigene24624, unigene139495, unigene64421, unigene98934
Neoxanthin synthase	NXS	2	unigene40018, unigene14302
