# Supplementary material for: Biochemical and transcriptomic analyses reveal different metabolite biosynthesis profiles among three color and developmental stages in ‘Anji Baicha’ (Camellia sinensis)
Source: BMC Plant Biol. 2016 Sep 8;16(1):195. doi: 10.1186/s12870-016-0885-2 (PMC5015330; doi:10.1186/s12870-016-0885-2)
Supplement: Additional file 4: — Unigenes involved in chlorophyll biosynthesis. (XLSX 10 kb) [file 12870_2016_885_MOESM4_ESM.xlsx]

## Sheet: Sheet1
Enzyme Name	Abbreviation of Enzyme Name	Number of unigenes	Unigenes
Glutamyl-tRNA reductase	HEMA	6	unigene1366,unigene39518,unigene36734,unigene24328,unigene91770,unigene89159
Glutamate-1-semialdehyde aminotransferase	GSA	2	unigene37850,unigene90011
5-aminolevulinate dehydrogenase	HEMB	5	unigene127446,unigene88206,unigene71483,unigene157362,unigene5974
Hydroxymethylbilane synthase	HEMC	2	unigene155946,unigene39110
Uroporphyrinogen III synthase	HEMD	4	unigene25859,unigene8003,unigene2151,unigene133468
Uroporphyrinogen III decarboxylase	HEME	6	unigene90473,unigene90351,unigene154816,unigene39145,unigene90629,unigene2371
Coproporphyrinogen III oxidase	HEMF	1	unigene76942
Protoporphyrinogen oxidase	HEMG	2	unigene149737,unigene1524
Mg-protoporphyrin IX chelatase subunit	CHLH	1	unigene24228
Uroporphyrinogen III synthase	CHLD	3	unigene80463,unigene55992,unigene24743
Mg-protoporphyrin IX chelatase subunit	CHLI	1	unigene8500
Mg-protoporphyrin IX methyltransferase	CHLM	1	unigene1808
Mgprotoporphyrin IX monomethylester cyclase	CRD	2	unigene26832,unigene12598
Protochlorophyllide oxidoreductase	PORA	8	unigene57504,unigene131037,unigene8789,unigene1225,unigene38214,unigene7972,unigene62053,unigene2533
Protochlorophyllide oxidoreductase	PORB	1	unigene131037
Chlorophyll synthase	CHLG	3	unigene16139,unigene4795,unigene131775
Chlorophyll synthase	CHLP	2	unigene1182,unigene26550
Geranylgeranyl-diphosphate reductase	CAO	2	unigene37586,unigene16722
Hydroxymethyl chlorophyll a reductase	HCAR	3	unigene38487,unigene168719,unigene32163
Chlorophyllide a oxygenase;	NYC1	3	unigene26042,unigene164039,unigene37738
NYC one like	NOL	3	unigene102125,unigene90786,unigene57365
Chlorophyllase	CLH	6	unigene131928,unigene90639,unigene56286,unigene58748,unigene11687,unigene58581
Pheophytinase	PPH	1	unigene5416
Pheophorbide a oxygenase	PaO	5	unigene137589,unigene57362,unigene89999
