# Supplementary material for: Biochemical and transcriptomic analyses reveal different metabolite biosynthesis profiles among three color and developmental stages in ‘Anji Baicha’ (Camellia sinensis)
Source: BMC Plant Biol. 2016 Sep 8;16(1):195. doi: 10.1186/s12870-016-0885-2 (PMC5015330; doi:10.1186/s12870-016-0885-2)
Supplement: Additional file 5: — Unigenes involved in theanine biosynthesis. (XLSX 11 kb) [file 12870_2016_885_MOESM5_ESM.xlsx]

## Sheet: Sheet1
Enzyme Name	Abbreviation of Enzyme Name	Number of unigenes	Unigenes
Alanine decarboxylase	AIDA	5	unigene132868, unigene37160, unigene89828, unigene81677, unigene4834
Glutamine synthetase	GS	14	unigene4749, unigene91058, unigene157030, unigene6286, unigene25911, unigene58305, unigene37325, unigene172245, unigene98814, unigene157969, unigene158228, unigene40875, unigene104237, unigene13585
Glutamate synthase	GOGAT	13	unigene201, unigene3473, unigene163522, unigene175936, unigene154448, unigene168460, unigene159796, unigene169100, unigene92537, unigene3438, unigene24016, unigene7036, unigene55560
Theanine synthase	TS	10	unigene58305, unigene37325, unigene6286, unigene25911, unigene39849, unigene40875, unigene17247, unigene89631, unigene90233, unigene13585
