# Supplementary material for: Biochemical and transcriptomic analyses reveal different metabolite biosynthesis profiles among three color and developmental stages in ‘Anji Baicha’ (Camellia sinensis)
Source: BMC Plant Biol. 2016 Sep 8;16(1):195. doi: 10.1186/s12870-016-0885-2 (PMC5015330; doi:10.1186/s12870-016-0885-2)
Supplement: Additional file 6: — Primers used for quantitative reverse transcription polymerase chain reaction analyses. (XLSX 11 kb) [file 12870_2016_885_MOESM6_ESM.xlsx]

## Sheet: Sheet1
ID		Sense	Anti-sense
unigene3240	1	5' CCAATCATCATCGTTTGAACTTCC 3'	5' CTATTCCTTTCCTCACCAGCCACT 3'
unigene28019	2	5' AATGAAATTAAAGGATTACATGGGA 3'	5' GGTGAATGAAGTTGTGTTAGGACC 3'
unigene91645	4	5' GAGTTTTGTTGATTTGATGATGGCG 3'	5' GGAGAGTCTGGTGGAGAGGGTAGT 3'
unigene10069	5	5' TGAGCAATGTAATTGGTCAGAGCC 3'	5' GCAGACAAGTTGAAGGTGGAAGC 3'
unigene41970	6	5' TAGAACCATCGACAAAGCCATTTC 3'	5' CATCATACTCATTCCACTCCCCAA 3'
unigene26809	7	5' AATTTTCTGAATTGCCTCTAGCCTG 3'	5' ACAAAAACAATGTCGGATGTCTATG 3'
unigene38088	8	5' ATAAGCCCTTCGAGTGAAGTTGTT 3'	5' CTCTGCCAGTAGATGGCCTGTGT 3'
unigene17372	9	5' GCAGTAGACAAACCAGCCAAACCT 3'	5' CATTGACTATCCAAGACCAGACCT 3'
unigene25830	10	5' CCACTTTTAGTTTTGGTCCCCTAT 3'	5' GGAGTTTTGATGTTCGATGCTCTTT 3'
unigene11724	11	5' AGGAATAGCCGAGACGACAAGAAT 3'	5' GTAGAACGGAGACGCCAAAGAGAA 3'
unigene36818	12	5' GAGTGAGTGAGTGGTGATGGAGGA 3'	5' GAGGTAACTAACGAACAGTGGGGC 3'
unigene24328	13	5' CTACAGCAGATGAGATTATGGAGGC 3'	5' CTAGAGAGAGAGAATTGGAGGAGAGA 3'
unigene39518	14	5' GTCAACAGATCCGAGGACAGAGTT 3'	5' TTGGAGGCAGTACAGGTGAAAATA 3'
unigene90011	15	5' ACTTGCTGCCATTGCTTCTCTCTC 3'	5' GGTCCATGCTCACCCCTATCTTAT 3'
unigene5974	16	5' GAGGAATGTGAGGCTGCTGTGGTAG 3'	5' CACTGCTGGTGATTTCCTATTACGA 3'
unigene39110	17	5' GCAACTGCTAATCTTGTTTCCTCG 3'	5' AAATGTGACCGCCATTCTTTCTAT 3'
unigene2151	18	5' CTCATTCCTCATCTGTCTTCTCTCTC 3'	5' TTTCTCTCTCTACCCATCTCTCTCTC 3'
unigene90629	19	5' GCAAACACATCCGAATCTTCCACT 3'	5' TCTCCGTCCTTCAGCCATATCAAC 3'
unigene8500	21	5' CCTCTCGTCCTTCTTCTTCTCGCT 3'	5' GAATTTCCTCCCATAACTCTGCCC 3'
unigene1808	22	5' GAAAAGGGAAATGAAAAAGGTGGG 3'	5' AAGGAAACGGAAAGGAAAAAGGTG 3'
unigene26832	23	5' ATGACTGGAAGGCTAAGTTGTGGG 3'	5' GCATGTCGAATTCTTTGGTGTTGA 3'
unigene12598	24	5' ATGACTGGAAGGCTAAGTTGTGGG 3'	5' GCATGTCGAATTCTTTGGTGTTGA 3'
unigene7972	25	5' TGGAAGACTGAAAGATACAAGGAAA 3'	5' CCAGAATAATCACCCACATAGATGA 3'
unigene62053	26	5' GACCTTGCTGTCTTTGTATGCCTTG 3'	5' GCCTACCTAGGGGACATGAGGG 3'
unigene1225	27	5' CTGCAACAAGTACCACATTTCCTC 3'	5' TCCTTCAGTCCCAAAAGTTCATCA 3'
unigene8789	28	5' ACCCTTGGTGATGTACTTTTGGAA 3'	5' TGAGGAGACAGGAATAACTTTTGCT 3'
unigene26550	29	5' TGAGGAGAGAGATGGAGAAGATGA 3'	5' AACCCAAAAACCAAAAAAAACAAA 3'
unigene37586	30	5' CTTCTTGTCTACTAACCCGCCTTC 3'	5' TGCTACAGTTGCGACTATCTCTCTC 3'
unigene26042	31	5' GGGAAGAGCATTATATGCAGCAGA 3'	5' AGGCACAAACGACAGAAAGTGAGA 3'
unigene37738	32	5' GTGTCTGTGGTCATCATCTCGTCT 3'	5' CCATTCCTTCTTTCAGGTTCTCTT 3'
unigene131928	33	5' CAAGAACCCATGGAAAAAGAGCAG 3'	5' GAAGGGGGAAAGTTGAGTGTGAAAT 3'
unigene5416	34	5' GACTCTCCCATTGTTGTGCTTGCTA 3'	5' TCTCTCCTATCTTCTCCTGTCCTGT 3'
unigene37586	35	5' CTTCTTGTCTACTAACCCGCCTTC 3'	5' TGCTACAGTTGCGACTATCTCTCTC 3'
unigene37160	36	5' TGTAGTTCGTAAGGGTGAGTTAGGG 3'	5' TTTAGGTTTTTGGTGTGTAGGTGG 3'
unigene89828	37	5' TATTGGTGTTTTAGTGGTTCGTTTG 3'	5' CCTGCTTCTTACATCTTGTTTCATC 3'
unigene4749	38	5' ATGTCATTGGACTCGCATTTGTTG 3'	5' AGTTGGTGTTTTGGACCCTTTTTC 3'
unigene25911	39	5' TACTCCTCTGTCCTCCCCTTGATG 3'	5' ATTCTGGTTGTGGATGGTTTGTTG 3'
unigene58305	40	5' TACTCGAGACACAAACAGAGCCCA 3'	5' GTATTTCATAATCCCAACCCAACCT 3'
unigene37325	41	5' CAGAAGAGATAAGAGAGAGGGAGAGA 3'	5' GTAGAGTCCGAGAGGTTCAGGTTG 3'
unigene13585	42	5' GGAGAGAAAGAGGAGAGAGGGAGA 3'	5' CGGAAAGAAGAGACATAGTGACGA 3'
unigene39849	44	5' TGTGATGGACCCAATGGTGATAG 3'	5' AAAATAAGGTGGTTGACTCGGAAA 3'
unigene89631	45	5' CATCTTCCTTTTCATCTTCGGGTT 3'	5' TCGAGTAGTGTTGCTTTTCCAATTC 3'
GAPDH	46	5' CAGCATTGGAAAAGGAAGTAAAACC 3'	5' TGACATACAGCACGATACAGGAGC 3'
